# Supplementary material for: Genome-wide identification and analysis of terpene synthase (TPS) genes in celery reveals their regulatory roles in terpenoid biosynthesis
Source: Front Plant Sci. 2022 Sep 29;13:1010780. doi: 10.3389/fpls.2022.1010780 (PMC9557977; doi:10.3389/fpls.2022.1010780)
Supplement: Supplementary Figure S1 — ModX plot of 6 celery samples and X/Y Overview Plot PCA for 10 compounds. (A) ModX plot of 6 celery samples; DModX is the distance of an observation in the training set to the x model plane or hyper plane. DModX is proportional to the residual standard deviation(RSD) of the xobservation. W: white celery; G: green celery; R: red celery; RO: root; P: petiole; L: leaf; (B)X/Y Overview Plot PCA for 10 compounds; The X/Y Overview Plot PCA shows the cumulated R2 and Q2 values for each variable of the training set(X for PCA). The 10 compounds are respectively β-Myrcene, D-Limonene, (E)-β-Ocimene, β-selinene, γ-Terpinene, Caryophyllene, Camphene, 2,4,6-Octatriene, 2,6-dimethyl-, (E,Z)-, 2-methyl-5-pentylcyclohexa-1,3-diene and 2,6-dimethyl-2,4,6-octatriene. [file DataSheet_1.zip › Table S2.xlsx]

## Sheet: 理化性质
Table S2 Basic information of AgTPS gene family members in celey
Gene	Accession No	Amino acid No.	Mw (Da)	pI	Protein GRAVY	Aliphatic amino acid (%)	Aromatic amino acid (%）	Basic amino acid (%)	Acidic amino acid (%）	Subcellular localization
AgTPS1	Ag11G04983.1	412	47838.6	5.31	-0.354	23	11	14	14	Cyto/Chlo
AgTPS2	Ag11G04984.1	426	49414.3	5.13	-0.27	21	14	14	15	Cyto/Chlo
AgTPS3	Ag11G04985.1	428	49593.8	5.61	-0.293	21	13	15	15	Cyto/Chlo
AgTPS4	Ag11G04986.1	460	52589.2	5.55	-0.199	22	12	14	14	Cyto/Chlo
AgTPS5	Ag11G04987.1	413	47318.8	4.91	-0.245	21	12	13	15	Cyto/Chlo
AgTPS6	Ag1G00256.1	563	64774.2	6.11	-0.269	23	11	15	13	Cyto/Chlo
AgTPS7	Ag1G00277.1	399	46366.9	5.22	-0.346	20	12	14	16	Cyto/Chlo
AgTPS8	Ag1G00362.1	346	40022.9	5.51	-0.19	24	12	14	14	Cyto/Chlo
AgTPS9	Ag2G02697.1	565	64988.1	5.86	-0.242	23	12	15	14	Cyto/Chlo
AgTPS10	Ag2G02893.1	480	55317.4	6.23	-0.11	25	9	15	13	Cyto/Chlo
AgTPS11	Ag2G02898.1	420	48116.3	5.25	-0.205	23	10	13	14	Cyto/-
AgTPS12	Ag3G00772.1	361	41089.4	5.04	-0.145	24	9	13	15	Cyto/Chlo
AgTPS13	Ag3G00885.1	499	57649	5.62	-0.235	24	11	14	14	Cyto/Chlo
AgTPS14	Ag3G00924.1	284	32610.1	5.27	-0.23	23	12	13	14	Cyto/Chlo
AgTPS15	Ag7G02405.1	564	64989.8	5.26	-0.373	22	11	15	16	Cyto/Chlo
AgTPS16	Ag7G02406.1	563	65013.9	5.26	-0.359	22	10	14	15	Cyto/Chlo
AgTPS17	Ag2G01009.1	414	47366.8	5.19	-0.119	24	10	13	14	Cyto/Chlo
AgTPS18	Ag10G00393.1	279	32595.5	5.26	-0.224	22	13	13	14	Cyto/Chlo
AgTPS19	Ag10G00904.1	609	70734.5	5.53	-0.394	20	12	12	14	Cyto/Chlo
AgTPS20	Ag10G01731.1	550	63595.9	5.33	-0.258	25	11	13	14	Cyto/Chlo
AgTPS21	Ag1G00149.1	367	42275.9	5.86	-0.244	22	13	12	12	Chlo/-
AgTPS22	Ag1G01879.1	539	62610.2	5.37	-0.423	22	10	14	15	Cyto/Chlo
AgTPS23	Ag2G02743.1	587	67956.7	5.15	-0.228	25	11	13	14	Cyto/Chlo
AgTPS24	Ag6G00939.1	603	69694.9	5.75	-0.267	25	10	14	14	Cyto/Chlo
AgTPS25	Ag7G00639.1	628	72512.5	5.88	-0.232	24	10	14	14	Cyto/Chlo
AgTPS26	Ag7G00640.1	559	64428.8	4.98	-0.174	24	11	12	15	Cyto/Chlo
AgTPS27	Ag7G00714.1	587	68142.8	5.13	-0.266	24	12	13	15	Cyto/Chlo
AgTPS28	Ag7G00718.1	584	67866.3	5.18	-0.283	24	12	13	14	Cyto/Chlo
AgTPS29	Ag8G01003.1	355	40753.3	5.39	-0.372	21	11	14	14	Chlo/-
AgTPS30	AgUnG01087.1	503	59017.2	5.25	-0.405	21	13	14	16	Cyto/Chlo
AgTPS31	Ag4G02016.1	403	45947.1	7.27	-0.466	19	10	16	12	Chlo/-
AgTPS32	Ag10G00733.1	823	94404.7	5.96	-0.318	22	11	13	12	Chlo/-
AgTPS33	Ag2G02391.1	813	93383.6	5.79	-0.274	22	12	12	12	Cyto/-
AgTPS34	Ag11G03222.1	852	97708.4	6.27	-0.304	21	10	15	13	Cyto/-
AgTPS35	Ag11G03223.1	816	93345	5.7	-0.271	22	10	14	13	Cyto/-
AgTPS36	Ag2G01387.1	792	90598.8	6.25	-0.267	23	9	14	13	Cyto/-
AgTPS37	Ag2G01390.1	598	69138.9	5.22	-0.247	23	10	14	15	Chlo/-
AgTPS38	Ag2G01494.1	764	87850	5.37	-0.316	23	10	13	13	Chlo/-
AgTPS39	Ag8G00782.1	620	71740.1	5.85	-0.439	21	10	15	15	Cyto/-
Note：cyto：cytoplasm；chlo：chloroplast；-：Any other location
