# Supplementary material for: Genome-wide identification and analysis of terpene synthase (TPS) genes in celery reveals their regulatory roles in terpenoid biosynthesis
Source: Front Plant Sci. 2022 Sep 29;13:1010780. doi: 10.3389/fpls.2022.1010780 (PMC9557977; doi:10.3389/fpls.2022.1010780)
Supplement: Supplementary Figure S1 — ModX plot of 6 celery samples and X/Y Overview Plot PCA for 10 compounds. (A) ModX plot of 6 celery samples; DModX is the distance of an observation in the training set to the x model plane or hyper plane. DModX is proportional to the residual standard deviation(RSD) of the xobservation. W: white celery; G: green celery; R: red celery; RO: root; P: petiole; L: leaf; (B)X/Y Overview Plot PCA for 10 compounds; The X/Y Overview Plot PCA shows the cumulated R2 and Q2 values for each variable of the training set(X for PCA). The 10 compounds are respectively β-Myrcene, D-Limonene, (E)-β-Ocimene, β-selinene, γ-Terpinene, Caryophyllene, Camphene, 2,4,6-Octatriene, 2,6-dimethyl-, (E,Z)-, 2-methyl-5-pentylcyclohexa-1,3-diene and 2,6-dimethyl-2,4,6-octatriene. [file DataSheet_1.zip › Table S3.xlsx]

## Sheet: AG-dr cs KAKS-1
Table S3 Ka, Ks and Ka/Ks of paralogous gene pairs of AgTPS genes.
Apium gracelens&Apium gracelens
Gene1	Gene2	Ka	Ks	Ka/Ks
Ag11G03222.1	Ag8G00782.1	0.0152686	0.0442741	0.344865
Ag8G00782.1	Ag11G03222.1	0.0152686	0.0442741	0.344865
Ag2G02743.1	Ag7G00714.1	0.0283634	0.0642533	0.44143
Ag7G00714.1	Ag2G02743.1	0.0283634	0.0642533	0.44143
Ag11G03222.1	Ag8G00782.1	0.0152686	0.0442741	0.344865
Ag8G00782.1	Ag11G03222.1	0.0152686	0.0442741	0.344865
Ag1G00362.1	Ag3G00885.1	0.0338535	0.0514168	0.658414
Ag3G00885.1	Ag1G00362.1	0.0338535	0.0514168	0.658414
Ag7G02405.1	Ag7G02406.1	0.0522708	0.179512	0.291182
Ag7G02406.1	Ag7G02405.1	0.0522708	0.179512	0.291182
Ag11G03222.1	Ag8G00782.1	0.0152686	0.0442741	0.344865
Ag8G00782.1	Ag11G03222.1	0.0152686	0.0442741	0.344865
Ag11G04983.1	Ag11G04985.1	0.147732	0.246232	0.599968
Ag11G04985.1	Ag11G04983.1	0.147732	0.246232	0.599968
Ag2G02893.1	Ag2G02898.1	0.0855954	0.320825	0.266798
Ag2G02898.1	Ag2G02893.1	0.0855954	0.320825	0.266798
Ag11G03223.1	Ag8G00782.1	0.112692	0.353538	0.318756
Ag8G00782.1	Ag11G03223.1	0.112692	0.353538	0.318756
Ag2G01387.1	Ag2G01390.1	0.116983	0.435644	0.26853
Ag2G01390.1	Ag2G01387.1	0.116983	0.435644	0.26853
Ag2G02893.1	Ag2G02898.1	0.0855954	0.320825	0.266798
Ag2G02898.1	Ag2G02893.1	0.0855954	0.320825	0.266798
Ag11G03222.1	Ag11G03223.1	0.105713	0.37818	0.279531
Ag11G03223.1	Ag11G03222.1	0.105713	0.37818	0.279531
Ag11G03223.1	Ag8G00782.1	0.112692	0.353538	0.318756
Ag8G00782.1	Ag11G03223.1	0.112692	0.353538	0.318756
Ag11G04983.1	Ag11G04986.1	0.205727	0.513583	0.400572
Ag11G04985.1	Ag11G04986.1	0.236454	0.479056	0.493584
Ag11G04986.1	Ag11G04985.1	0.236454	0.479056	0.493584
Ag11G04986.1	Ag11G04983.1	0.205727	0.513583	0.400572
Ag11G04983.1	Ag11G04985.1	0.147732	0.246232	0.599968
Ag11G04985.1	Ag11G04983.1	0.147732	0.246232	0.599968
Ag2G01387.1	Ag2G01390.1	0.116983	0.435644	0.26853
Ag2G01390.1	Ag2G01387.1	0.116983	0.435644	0.26853
Ag2G02743.1	Ag7G00640.1	0.125414	0.58951	0.212743
Ag7G00640.1	Ag7G00714.1	0.123932	0.596851	0.207643
Ag7G00640.1	Ag2G02743.1	0.125414	0.58951	0.212743
Ag7G00714.1	Ag7G00640.1	0.123932	0.596851	0.207643
Ag7G00714.1	Ag7G00718.1	0.145383	0.447691	0.32474
Ag7G00718.1	Ag7G00714.1	0.145383	0.447691	0.32474
Ag2G02743.1	Ag7G00718.1	0.151153	0.45931	0.329087
Ag7G00718.1	Ag2G02743.1	0.151153	0.45931	0.329087
Ag2G02697.1	Ag3G00885.1	0.159592	0.579265	0.275507
Ag3G00885.1	Ag2G02697.1	0.159592	0.579265	0.275507
Ag10G00733.1	Ag2G02391.1	0.158891	0.658272	0.241375
Ag2G02391.1	Ag10G00733.1	0.158891	0.658272	0.241375
Ag1G00362.1	Ag2G02697.1	0.156711	0.554099	0.282821
Ag2G02697.1	Ag1G00362.1	0.156711	0.554099	0.282821
Ag11G04986.1	Ag11G04987.1	0.225078	0.677151	0.33239
Ag11G04987.1	Ag11G04986.1	0.225078	0.677151	0.33239
Ag11G04985.1	Ag11G04986.1	0.236454	0.479056	0.493584
Ag11G04986.1	Ag11G04985.1	0.236454	0.479056	0.493584
Ag1G00256.1	Ag2G02697.1	0.19289	0.65029	0.296621
Ag2G02697.1	Ag1G00256.1	0.19289	0.65029	0.296621
Ag11G04983.1	Ag11G04986.1	0.205727	0.513583	0.400572
Ag11G04986.1	Ag11G04983.1	0.205727	0.513583	0.400572
Ag11G04983.1	Ag11G04987.1	0.228018	0.600367	0.379798
Ag11G04987.1	Ag11G04983.1	0.228018	0.600367	0.379798
Daucus carotene&Apium gracelens
Gene1	Gene2	Ka	Ks	Ka/Ks
DCAR_004089	Ag7G00714.1	0.336085	1.11799	0.300615
DCAR_012483	Ag2G02391.1	0.164338	0.824211	0.199389
DCAR_012536	Ag10G00904.1	0.0409411	0.460507	0.0889044
DCAR_012483	Ag10G00733.1	0.0627035	0.430612	0.145615
DCAR_012965	Ag4G02016.1	0.764187	NaN	NaN
DCAR_016843	Ag2G01387.1	0.197077	0.855535	0.230355
DCAR_016843	Ag2G01494.1	0.155867	0.578242	0.269553
DCAR_018422	Ag2G02391.1	0.121739	0.388065	0.313707
DCAR_018422	Ag10G00733.1	0.177044	0.653249	0.271021
DCAR_023152	Ag7G02405.1	0.103401	0.422859	0.244528
DCAR_027915	Ag8G00782.1	0.134502	0.365996	0.367494
Coriandrum sativum&Apium gracelens
Cs02G01499.1	Ag2G01387.1	0.0572458	0.26015	0.220049
Cs03G02392.1	Ag3G00924.1	0.0774465	0.285611	0.271161
Cs03G02562.1	Ag3G00772.1	0.056293	0.267909	0.21012
Cs04G02887.1	Ag6G00939.1	0.338149	0.830489	0.407169
Cs04G01112.1	Ag7G02405.1	0.0709	0.260536	0.272132
Cs04G02804.1	Ag7G00714.1	0.0737628	0.334871	0.220272
Cs04G02804.1	Ag7G00639.1	0.324593	0.905237	0.358573
Cs04G02887.1	Ag7G00639.1	0.281569	0.852386	0.330331
Cs05G01401.1	Ag8G00782.1	0.0652468	0.205385	0.317681
Cs06G01651.1	Ag1G01879.1	0.598812	1.10839	0.540252
Cs08G02529.1	Ag2G02893.1	0.0801377	0.243463	0.329158
Cs08G01799.1	Ag2G02391.1	0.12862	0.509717	0.252337
Cs08G00356.1	Ag2G02391.1	0.142395	0.678204	0.209958
Cs08G00356.1	Ag10G00733.1	0.0337096	0.212468	0.158657
Cs08G01799.1	Ag10G00733.1	0.144406	0.646158	0.223484
Cs09G04485.1	Ag4G02016.1	0.204861	0.628829	0.325782
Cs10G02839.1	Ag11G04983.1	0.384111	0.773941	0.496305
