# Supplementary material for: Genome-wide identification and analysis of terpene synthase (TPS) genes in celery reveals their regulatory roles in terpenoid biosynthesis
Source: Front Plant Sci. 2022 Sep 29;13:1010780. doi: 10.3389/fpls.2022.1010780 (PMC9557977; doi:10.3389/fpls.2022.1010780)
Supplement: Supplementary Figure S1 — ModX plot of 6 celery samples and X/Y Overview Plot PCA for 10 compounds. (A) ModX plot of 6 celery samples; DModX is the distance of an observation in the training set to the x model plane or hyper plane. DModX is proportional to the residual standard deviation(RSD) of the xobservation. W: white celery; G: green celery; R: red celery; RO: root; P: petiole; L: leaf; (B)X/Y Overview Plot PCA for 10 compounds; The X/Y Overview Plot PCA shows the cumulated R2 and Q2 values for each variable of the training set(X for PCA). The 10 compounds are respectively β-Myrcene, D-Limonene, (E)-β-Ocimene, β-selinene, γ-Terpinene, Caryophyllene, Camphene, 2,4,6-Octatriene, 2,6-dimethyl-, (E,Z)-, 2-methyl-5-pentylcyclohexa-1,3-diene and 2,6-dimethyl-2,4,6-octatriene. [file DataSheet_1.zip › Table S4.xlsx]

## Sheet: Sheet1
Table S4 Cis-acting elements in the promoter region of AgTPS genes in celery
		AgTPS01	AgTPS02	AgTPS03	AgTPS04	AgTPS05	AgTPS06	AgTPS07	AgTPS08	AgTPS09	AgTPS10	AgTPS11	AgTPS12	AgTPS13	AgTPS14	AgTPS15	AgTPS16	AgTPS17	AgTPS18	AgTPS19	AgTPS20	AgTPS21	AgTPS22	AgTPS23	AgTPS24	AgTPS25	AgTPS26	AgTPS27	AgTPS28	AgTPS29	AgTPS30	AgTPS31	AgTPS32	AgTPS33	AgTPS34	AgTPS35	AgTPS36	AgTPS37	AgTPS38	AgTPS39
Plant growth and development（48）	GT1-motif	2	1	1	2	1	2	2	2	3	-	4	-	1	1	2	3	-	2	-	-	1	-	2	-	1	2	3	-	-	-	-	1	2	2	-	-	1	-	1
	G-box	3	-	4	1	-	-	11	1	3	2	1	-	1	-	3	-	1	-	1	1	1	3	1	1	3	1	3	2	2	1	-	-	-	-	1	3	1	-	-
	MRE	1	-	-	3	-	2	-	-	-	-	-	-	-	-	-	-	-	-	2	1	-	1	-	-	-	1	1	-	-	2	-	-	-	-	1	1	1	1	-
	Sp1	1	-	-	-	1	-	-	-	-	-	-	2	1	-	-	1	-	-	-	-	-	-	-	-	-	-	-	-	-	-	-	-	1	8	-	2	-	-	-
	Box 4	3	3	-	1	3	1	1	4	-	-	1	6	2	7	2	3	8	1	5	2	5	6	1	2	8	1	3	4	3	4	6	4	1	5	9	5	2	2	1
	AE-box	1	1	1	-	1	-	-	-	-	-	1	1	-	-	-	-	-	-	-	-	-	-	-	-	-	-	-	-	1	1	-	-	-	1	-	-	2	1	-
	ATC-motif	-	-	-	-	-	-	-	-	1	1	-	-	-	-	1	-	-	-	-	-	1	-	-	-	-	-	-	-	-	-	-	-	-	-	-	-	1	-	-
	TCT-motif	-	-	-	-	1	3	-	-	1	1	-	-	-	1	1	1	2	-	3	1	-	-	-	-	-	2	1	1	-	3	1	1	-	-	2	-	1	-	-
	ACE	-	-	-	-	-	-	-	-	-	1	-	-	-	1	-	-	1	-	-	1	-	-	1	1	-	-	-	1	-	-	1	-	-	-	-	-	-	-	1
	3-AF1 binding site	-	-	-	-	1	-	-	-	-	1	-	-	-	-	-	-	-	-	-	-	-	1	-	-	-	-	-	-	-	-	-	1	-	-	-	-	-	-	-
	GATA-motif	-	-	1	-	1	-	1	-	-	2	1	-	2	-	-	2	-	1	-	2	-	1	-	1	-	-	-	1	-	-	-	-	-	1	-	3	-	-	-
	ATCT-motif	-	-	-	-	-	-	-	1	-	-	1	-	1	-	-	-	-	-	-	1	-	-	-	-	-	-	-	-	-	-	-	-	-	1	-	-	-	-	-
	I-box	-	2	-	-	-	1	1	-	1	-	3	-	2	-	-	3	1	2	-	1	1	1	-	-	1	1	-	-	-	-	-	-	-	-	-	2	1	1	-
	chs-CMA1a	-	-	-	-	1	-	-	-	1	-	-	1	-	3	1	1	1	1	-	-	-	-	-	-	1	-	-	1	-	-	-	1	-	-	-	-	-	-	-
	GA-motif	-	-	-	1	-	-	-	-	1	-	-	-	1	1	-	-	-	-	-	-	-	-	-	1	1	-	-	-	-	-	-	2	-	1	-	-	1	-	-
	AT1-motif	-	-	-	-	-	-	-	-	-	-	-	-	1	-	-	-	-	-	-	-	1	-	-	-	-	-	-	1	-	-	-	-	1	1	-	-	-	-	1
	LAMP-element	-	-	-	-	-	-	-	-	1	-	-	-	1	-	-	-	-	-	1	1	-	-	-	-	-	1	-	-	-	1	-	-	-	-	-	-	-	-	-
	TCCC-motif	-	-	-	-	-	-	-	-	1	-	-	-	1	-	-	-	-	-	-	1	-	-	-	-	-	-	-	-	-	1	-	-	-	-	-	-	-	-	-
	chs-Unit 1 m1	-	-	-	-	-	-	-	-	-	-	-	-	-	-	1	1	-	-	-	-	-	-	-	-	-	-	-	-	-	-	-	-	-	-	-	-	-	-	-
	chs-CMA2a	-	1	-	-	-	-	1	-	1	-	-	-	-	-	-	1	-	-	-	-	-	-	-	-	-	-	-	-	-	-	-	-	-	-	-	-	-	-	-
	L-box	-	-	-	-	-	-	-	-	-	-	-	-	-	-	-	-	1	-	-	-	-	-	-	-	-	1	-	-	-	-	-	-	-	-	-	-	-	-	-
	Gap-box	-	-	-	1	1	-	-	-	1	-	-	-	-	-	-	-	-	2	-	-	-	-	-	-	-	-	-	-	-	-	-	-	-	-	-	-	-	-	-
	GTGGC-motif	-	-	-	-	-	-	-	-	-	-	-	-	-	-	-	-	-	-	1	-	-	-	1	-	-	-	-	-	-	1	-	-	-	-	-	-	-	-	-
	GATT-motif	-	-	-	-	-	-	-	-	-	-	-	-	-	-	-	-	-	-	-	1	-	-	-	-	1	-	-	-	-	-	-	-	-	-	-	-	-	-	-
	Box II	-	-	-	-	-	-	-	-	-	-	-	-	-	-	-	-	-	-	-	-	-	1	-	-	1	-	-	-	-	-	-	-	-	-	-	-	-	-	-
	CAG-motif	-	-	-	-	-	-	-	-	-	-	-	-	-	-	-	-	-	-	-	-	-	-	-	-	-	-	-	-	-	-	-	-	-	-	-	-	1	-	-
	AAAC-motif	-	-	-	-	1	-	-	-	-	-	-	-	-	-	-	-	-	-	-	-	-	-	-	-	-	-	-	-	-	-	-	-	-	-	-	-	-	-	-
	LS7	-	-	-	-	-	1	-	-	-	-	-	-	-	-	-	-	-	-	-	-	-	-	-	-	-	-	-	-	-	-	-	-	-	-	-	-	-	-	-
	CCGTCC-box	2	-	-	1	-	1	-	-	-	-	-	-	-	-	-	-	-	-	2	-	-	-	1	1	1	-	-	-	1	2	-	-	-	-	-	-	-	-	-
	as-1	2	-	-	1	2	-	6	1	2	-	2	-	1	2	3	-	3	1	-	4	-	1	1	-	1	-	1	-	-	-	1	-	1	-	1	1	1	1	1
	MSA-like	1	-	-	-	-	-	-	-	-	-	-	-	-	-	-	1	-	-	-	-	-	-	-	1	-	-	-	-	-	-	-	-	-	-	-	-	-	-	-
	O2-site	1	-	2	1	-	-	4	-	-	-	1	-	-	-	-	-	-	-	-	1	1	1	1	-	-	1	2	-	1	-	-	1	-	1	-	-	1	-	1
	AC-II	-	-	-	-	-	-	-	-	-	1	-	-	-	-	-	-	-	-	-	-	-	-	-	-	-	-	-	-	-	-	-	-	1	-	-	-	-	-	-
	CARE	-	-	-	-	-	-	-	-	-	1	-	-	-	-	-	-	-	-	-	-	-	-	-	-	-	-	-	-	-	-	-	-	-	-	-	-	-	-	-
	AAGAA-motif	-	1	2	1	1	3	-	-	-	1	1	2	-	-	1	-	1	-	2	1	5	-	1	-	-	1	2	-	-	2	-	-	-	-	-	2	-	-	1
	dOCT	-	-	-	-	-	-	-	-	-	-	2	-	-	-	-	-	-	-	-	-	-	-	-	-	-	-	-	-	-	-	-	-	-	-	-	-	-	-	-
	F-box	-	-	-	-	-	-	1	-	-	-	-	-	1	-	-	1	-	-	-	-	-	-	-	-	-	-	-	1	-	-	-	-	-	-	-	-	-	-	-
	CAT-box	-	1	-	2	-	-	2	-	-	-	-	-	-	-	2	-	-	-	-	2	1	1	-	1	-	-	1	-	-	-	-	-	-	-	-	-	-	1	1
	RY-element	-	-	-	-	-	-	-	-	-	-	-	-	-	-	-	-	2	-	1	-	-	-	-	-	-	-	-	-	-	1	-	-	-	-	-	-	1	-	-
	AC-I	-	1	-	-	-	-	-	-	-	-	-	-	-	-	-	-	-	1	-	-	-	-	-	-	-	1	-	-	-	-	-	-	-	-	-	-	-	-	-
	GCN4_motif	-	1	-	-	1	-	1	-	1	-	-	-	-	-	-	-	-	-	-	-	1	-	-	1	-	-	-	-	-	-	-	-	-	-	-	-	-	-	-
	HD-Zip 3	-	-	-	-	-	-	-	-	-	-	-	-	-	-	-	-	-	-	-	1	-	-	-	-	-	-	-	-	-	-	-	-	-	-	-	-	-	-	1
	AACA_motif	-	-	-	-	-	-	-	-	-	-	-	-	-	-	-	-	-	-	-	-	-	-	1	-	-	-	2	-	-	-	-	-	-	-	-	-	-	-	-
	motif I	-	-	-	-	-	-	-	-	-	-	-	-	-	-	-	-	-	-	-	-	-	-	-	-	-	-	-	1	-	-	-	-	-	1	-	-	-	-	-
	HD-Zip 1	-	-	-	-	-	-	-	-	-	-	-	-	-	-	-	-	-	-	-	-	-	-	-	-	-	-	-	-	1	-	-	-	-	-	-	-	-	-	-
	re2f-1	-	-	-	-	-	-	-	-	-	-	-	-	-	-	-	-	-	-	-	-	-	-	-	-	-	-	-	-	1	-	-	-	-	2	-	-	-	-	-
	circadian	-	-	-	-	1	-	1	-	-	-	-	-	-	-	-	-	-	-	-	-	-	-	-	-	-	-	-	-	-	-	1	2	-	-	-	-	1	-	-
	AACA_motif	-	-	-	-	-	-	-	-	-	-	-	-	-	-	-	-	-	-	-	-	-	-	1	-	-	-	2	-	-	-	-	-	-	-	-	-	-	-	-
Phytohormone responsive（10）	ABRE	3	-	5	1	1	-	8	-	3	2	2	-	1	-	1	-	-	-	-	2	2	2	2	3	2	-	3	1	2	-	-	1	-	-	-	2	1	-	1	51
	TGACG-motif	2	-	-	1	2	-	6	1	2	-	2	-	1	2	3	-	3	1	-	4	-	1	1	-	1	-	1	-	-	-	1	-	1	-	1	1	1	1	1	41
	CGTCA-motif	2	-	-	1	2	-	6	1	2	-	2	-	1	2	3	-	3	1	-	4	-	1	1	-	1	-	1	-	-	-	1	-	1	-	1	1	1	1	1	41
	ERE	4	-	1	1	-	5	4	1	1	1	4	2	6	5	-	-	1	3	6	2	-	3	2	5	2	-	1	2	-	6	3	5	-	5	1	-	1	5	1	89
	AuxRR-core	-	1	-	-	-	-	-	-	-	1	-	-	-	1	-	-	-	-	-	-	-	-	-	-	-	-	-	-	1	-	-	-	-	-	-	-	-	-	-	4
	TGA-element	-	-	-	2	1	-	-	1	-	1	1	1	-	-	1	-	-	2	-	1	1	-	1	-	-	-	-	-	1	-	-	-	-	-	1	-	-	1	1	17
	TCA-element	-	-	1	-	-	-	-	2	-	2	1	1	-	-	1	-	1	-	1	1	1	1	1	-	1	-	-	1	-	1	-	-	-	-	1	1	1	4	2	26
	P-box	-	-	1	-	-	1	-	-	1	-	1	-	-	1	-	-	-	-	-	-	-	-	-	-	-	1	-	1	-	-	-	-	-	-	-	-	-	-	-	7
	TATC-box	-	-	-	-	1	1	1	-	-	-	-	-	-	-	-	-	1	1	-	1	-	-	-	-	-	-	1	-	-	-	1	-	-	1	1	1	-	-	-	11
	GARE-motif	-	-	-	4	-	-	2	-	-	-	-	-	-	-	-	-	-	-	-	-	-	-	1	-	2	1	1	-	1	-	-	-	1	-	-	-	-	-	-	13
Abiotic and biotic stress（19）	STRE	2	5	-	1	1	1	7	2	2	4	-	1	2	-	-	-	3	5	1	3	1	1	1	-	1	1	-	1	2	1	2	5	2	1	1	9	4	1	4	78
	TC-rich repeats	1	-	-	-	2	-	1	-	-	-	-	2	-	-	-	1	-	-	1	-	2	-	-	1	-	2	-	-	-	1	-	-	-	-	-	1	-	1	1	17
	MYC	3	5	8	5	1	9	6	1	8	5	2	-	3	2	1	3	-	6	1	2	3	4	4	3	1	1	6	3	5	2	4	2	7	2	2	4	4	4	4	136
	MYB recognition site	3	-	-	5	-	-	-	1	1	-	1	-	-	-	1	2	-	-	-	1	8	-	1	-	-	-	2	-	-	-	1	-	1	-	-	-	1	1	1	31
	MBS	1	3	1	3	-	-	3	-	2	2	-	-	-	1	2	2	1	2	-	2	3	-	1	1	-	1	-	1	-	-	2	1	-	1	-	2	-	-	1	39
	MYB	3	4	3	9	4	5	6	4	2	2	4	2	5	1	1	5	1	4	1	5	1	1	3	5	4	2	3	2	7	-	5	4	6	4	3	5	2	4	3	135
	ARE	1	-	4	2	3	1	1	2	-	2	4	2	2	-	1	-	-	3	4	2	1	1	3	-	4	3	2	6	1	5	2	-	2	-	1	4	3	1	2	75
	CCAAT-box	3	-	-	5	-	-	-	1	1	-	1	-	-	-	1	2	-	-	-	1	8	-	1	-	-	-	2	-	-	-	1	-	1	-	-	-	1	1	1	31
	DRE1	-	-	-	-	1	-	-	-	-	-	1	-	-	-	-	1	-	1	1	-	-	-	-	-	-	-	-	-	-	1	-	1	-	-	-	-	-	-	-	7
	GC-motif	-	-	-	-	-	-	-	-	-	-	1	-	1	-	-	-	-	-	1	-	-	1	-	-	-	-	-	-	-	1	-	-	-	4	-	-	-	-	4	13
	LTR	-	1	2	-	1	1	-	-	1	-	2	-	1	4	1	1	-	-	1	-	-	1	-	-	1	-	-	3	-	1	1	-	3	2	-	-	1	3	1	33
	AT-rich sequence	-	-	1	-	-	-	-	-	-	-	-	-	1	-	-	-	-	1	-	-	-	-	-	1	-	-	-	-	-	-	-	-	-	-	-	-	1	-	-	5
	Myb-binding site	-	2	2	5	-	-	4	1	-	-	-	-	1	-	-	3	-	1	-	2	1	1	2	-	2	2	1	1	5	-	1	-	2	2	-	2	-	1	1	45
	MBSI	-	-	-	1	1	2	-	-	-	-	-	-	-	-	-	-	-	-	-	-	2	-	-	-	-	-	1	-	-	-	-	-	-	-	-	-	-	-	-	7
	DRE core	-	-	-	-	-	1	-	-	1	-	-	-	-	-	-	-	-	-	-	-	-	-	-	-	-	-	-	-	-	-	-	1	-	-	-	1	-	-	-	4
	WUN-motif	-	-	-	-	-	-	-	1	-	1	2	-	1	1	-	1	1	-	-	-	1	-	-	4	-	-	1	-	2	-	2	-	1	1	1	-	1	-	-	22
	WRE3	-	-	-	-	-	-	1	1	1	3	-	-	1	-	-	1	2	-	1	-	3	1	-	-	-	4	-	1	2	-	-	1	1	-	-	-	-	1	1	26
	W box	-	1	-	-	1	1	-	-	1	-	3	-	-	-	1	-	1	2	1	-	-	1	1	1	2	1	-	-	-	1	-	1	-	3	-	1	-	-	1	25
	box S	-	-	-	-	-	-	-	-	-	-	-	-	-	-	-	-	-	-	-	1	-	1	-	-	-	1	-	-	-	-	1	-	-	-	-	-	-	1	-	5
