# Supplementary material for: Genome-wide identification and analysis of terpene synthase (TPS) genes in celery reveals their regulatory roles in terpenoid biosynthesis
Source: Front Plant Sci. 2022 Sep 29;13:1010780. doi: 10.3389/fpls.2022.1010780 (PMC9557977; doi:10.3389/fpls.2022.1010780)
Supplement: Supplementary Figure S1 — ModX plot of 6 celery samples and X/Y Overview Plot PCA for 10 compounds. (A) ModX plot of 6 celery samples; DModX is the distance of an observation in the training set to the x model plane or hyper plane. DModX is proportional to the residual standard deviation(RSD) of the xobservation. W: white celery; G: green celery; R: red celery; RO: root; P: petiole; L: leaf; (B)X/Y Overview Plot PCA for 10 compounds; The X/Y Overview Plot PCA shows the cumulated R2 and Q2 values for each variable of the training set(X for PCA). The 10 compounds are respectively β-Myrcene, D-Limonene, (E)-β-Ocimene, β-selinene, γ-Terpinene, Caryophyllene, Camphene, 2,4,6-Octatriene, 2,6-dimethyl-, (E,Z)-, 2-methyl-5-pentylcyclohexa-1,3-diene and 2,6-dimethyl-2,4,6-octatriene. [file DataSheet_1.zip › Table S6.xlsx]

## Sheet: Volatiles
Table S6 6 celery samples identified complement of volatiles（Qualitative score≥85）
Code	Retention time	Scan Number	Mach name	Qualitative score	Molecular weight	CAS	Peak type
1	1.536	243	Cyclotrisiloxane, hexamethyl-	90	222.056	000541-05-9	BV
2	2.523	415	2-Hexenal, (E)-	96	98.073	006728-26-3	PV
3	2.714	446	2-Hexenal	91	98.073	000505-57-7	VV
4	3.469	576	p-Xylene	93	106.078	000106-42-3	PV
5	4.803	808	Nonane	94	128.157	000111-84-2	VB
6	6.361	1038	Bicyclo[3.1.0]hex-2-ene, 2-methyl-5-(1-methylethyl)-	91	136.125	002867-05-2	BV
7	6.464	1094	.alpha.-Pinene	97	136.125	000080-56-8	VV
8	6.622	1083	Bicyclo[3.1.1]hept-2-ene, 3,6,6-trimethyl-	90	136.125	004889-83-2	VV
9	6.931	1172	(1R)-2,6,6-Trimethylbicyclo[3.1.1]hept-2-ene	94	136.125	007785-70-8	BV
10	7.201	1221	1,5,5-Trimethyl-6-methylene-cyclohexene	90	136.125	000514-95-4	BV
11	7.436	1261	Camphene	88	136.125	000079-92-5	BV
12	8.294	1407	Benzene, 1-ethyl-3-methyl-	95	120.094	000620-14-4	BV
13	8.659	1472	Bicyclo[3.1.1]heptane, 6,6-dimethyl-2-methylene-, (1S)-	97	136.125	018172-67-3	PV
14	8.718	1444	Bicyclo[3.1.0]hexane, 4-methylene-1-(1-methylethyl)-	96	136.125	003387-41-5	VV
15	8.904	1512	Bicyclo[3.1.1]heptane, 6,6-dimethyl-2-methylene-, (1S)-	97	136.125	018172-67-3	VV
16	9.137	1552	Benzene, 1-ethyl-3-methyl-	87	120.094	000620-14-4	PV
17	9.582	1631	Mesitylene	97	120.094	000108-67-8	BV
18	9.664	1645	.beta.-Myrcene	97	136.125	000123-35-3	VV
19	10.024	1707	2,4-Heptadienal, (E,E)-	91	110.073	004313-03-5	BV
20	10.501	1751	Benzene, 1,2-dichloro-	87	145.969	000095-50-1	VV
21	10.653	1813	Benzene, 1,4-dichloro-	95	145.969	000106-46-7	VV
22	10.738	1830	1,3-Cyclohexadiene, 1-methyl-4-(1-methylethyl)-	90	136.125	000099-86-5	VV
23	10.815	1805	Cyclohexene, 1-methyl-4-(1-methylethylidene)-	95	136.125	000586-62-9	VV
24	11.094	1889	Benzene, 1,2,4-trimethyl-	93	120.094	000095-63-6	VV
25	11.204	1872	o-Cymene	97	134.11	000527-84-4	BV
26	11.239	1916	p-Cymene	97	134.11	000099-87-6	PV
27	11.333	1930	1,3,5-Cycloheptatriene, 3,7,7-trimethyl-	94	134.11	003479-89-8	PV
28	11.565	1970	D-Limonene	99	136.125	005989-27-5	VV
29	12.017	2048	trans-.beta.-Ocimene	97	136.125	003779-61-1	BV
30	12.341	2106	1,3,6-Octatriene, 3,7-dimethyl-, (Z)-	97	136.125	003338-55-4	VV
31	12.412	2080	.beta.-Ocimene	97	136.125	013877-91-3	PV
32	12.854	2192	.gamma.-Terpinene	97	136.125	000099-85-4	VV
33	13.568	2315	Benzene, 2-ethyl-1,4-dimethyl-	90	134.11	001758-88-9	BV
34	13.753	2311	1,3,8-p-Menthatriene	94	134.11	018368-95-1	PV
35	13.798	2357	Benzene, 1,2,4,5-tetramethyl-	81	134.11	000095-93-2	VV
36	13.893	2371	Benzene, 4-ethyl-1,2-dimethyl-	92	134.11	000934-80-5	VV
37	13.929	2377	p-Cymene	87	134.11	000099-87-6	VV
38	14.009	2355	Cyclohexene, 3-methyl-6-(1-methylethylidene)-	96	136.125	000586-63-0	VV
39	14.172	2421	Mequinol	90	124.052	000150-76-5	VV
40	14.886	2506	Butanoic acid, 3-methyl-, 3-methylbutyl ester	91	172.146	000659-70-1	VV
41	15.09	2577	(2S,4R)-4-Methyl-2-(2-methylprop-1-en-1-yl)tetrahydro-2H-pyran	90	154.136	003033-23-6	PV
42	15.135	2585	Benzene, 1,2,3,5-tetramethyl-	95	134.11	000527-53-7	BV
43	15.292	2612	Benzene, 1,2,3,4-tetramethyl-	93	134.11	000488-23-3	VV
44	15.479	2646	1,3,8-p-Menthatriene	97	134.11	018368-95-1	VV
45	15.514	2650	2,6-Dimethyl-1,3,5,7-octatetraene, E,E-	94	134.11	000460-01-5	VV
46	15.816	2702	2,4,6-Octatriene, 2,6-dimethyl-, (E,Z)-	97	136.125	007216-56-0	VV
47	15.967	2730	Myroxide	85	152.12	028977-57-3	VV
48	16.053	2707	Limonene oxide, trans-	90	152.12	004959-35-7	VV
49	16.214	2773	2,4,6-Octatriene, 3,4-dimethyl-	97	136.125	057396-75-5	VV
50	16.355	2795	Benzene, 1,2-dichloro-4-methyl-	93	159.985	000095-75-0	VV
51	16.436	2809	Benzene, (2-methyl-1-propenyl)-	87	132.094	000768-49-0	VV
52	16.542	2829	Benzene, 4-ethyl-1,2-dimethyl-	90	134.11	000934-80-5	VV
53	16.552	2829	Benzene, 1,2,3,4-tetramethyl-	95	134.11	000488-23-3	VV
54	16.577	2833	1,3,8-p-Menthatriene	90	134.11	018368-95-1	VV
55	16.69	2855	Acetic acid, 2-ethylhexyl ester	86	172.146	000103-09-3	PV
56	16.727	2859	Acetic acid, 2-ethylhexyl ester	90	172.146	000103-09-3	VV
57	16.866	2883	5-Pentylcyclohexa-1,3-diene	95	150.141	056318-84-4	VV
58	17.056	2918	Cyclopentasiloxane, decamethyl-	91	370.094	000541-02-6	VV
59	17.226	2945	3-p-Menthen-7-al	91	152.12	027841-22-1	VV
60	17.471	2987	Levomenthol	91	156.151	002216-51-5	BV
61	17.715	3029	Naphthalene	95	128.063	000091-20-3	VV
62	18.595	3183	2,6-Dimethyl-1,3,5,7-octatetraene, E,E-	87	134.11	000460-01-5	PV
63	18.655	3191	Cyclohexanone, 2-methyl-5-(1-methylethenyl)-, trans-	89	152.12	005948-04-9	BV
64	18.862	3229	1,3,8-p-Menthatriene	85	134.11	018368-95-1	VV
65	20.607	3527	3-Carene	87	136.125	013466-78-9	BV
66	21.454	3637	Cyclohexane, 1-methylene-4-(1-methylethenyl)-	87	136.125	000499-97-8	VV
67	21.592	3699	Bornyl acetate	90	196.146	000076-49-3	BV
68	21.745	3723	Naphthalene, 1-methyl-	96	142.078	000090-12-0	VV
69	21.919	3753	Bicyclo[4.1.0]heptane, 3,7,7-trimethyl-, (1.alpha.,3.alpha.,6.alpha.)-	91	138.141	018968-23-5	VV
70	22.099	3786	trans-Pinocarvyl acetate	85	194.131	001686-15-3	VV
71	22.3	3821	Naphthalene, 1-methyl-	91	142.078	000090-12-0	PV
72	22.32	3822	Naphthalene, 2-methyl-	97	142.078	000091-57-6	PV
73	23.218	3979	Cyclohexasiloxane, dodecamethyl-	93	444.113	000540-97-6	VV
74	23.393	4007	2-Cyclohexen-1-ol, 2-methyl-5-(1-methylethenyl)-, acetate, (1R-cis)-	91	194.131	007111-29-7	PV
75	23.4	4010	2-Cyclohexen-1-ol, 2-methyl-5-(1-methylethenyl)-, acetate, cis-	91	194.131	001205-42-1	PV
76	23.406	4009	2-Cyclohexen-1-ol, 2-methyl-5-(1-methylethenyl)-, acetate	85	194.131	000097-42-7	PV
77	23.771	4036	Copaene	86	204.188	003856-25-5	VB
78	24.648	4223	Biphenyl	95	154.078	000092-52-4	VV
79	25.118	4268	1H-Cyclopenta[1,3]cyclopropa[1,2]benzene, octahydro-7-methyl-3-methylene-4-(1-methylethyl)-, [3aS-(3a.alpha.,3b.beta.,4.beta.,7.alpha.,7aS*)]-	92	204.188	013744-15-5	BV
80	25.2	4318	(S,E)-2,5-Dimethyl-4-vinylhexa-2,5-dien-1-yl acetate	91	194.131	020384-05-8	VV
81	25.456	4362	Naphthalene, 1,7-dimethyl-	96	156.094	000575-37-1	PV
82	25.531	4375	(1R,3aR,4aR,8aR)-1,4,4,6-Tetramethyl-1,2,3,3a,4,4a,7,8-octahydrocyclopenta[1,4]cyclobuta[1,2]benzene	95	204.188	094482-89-0	VV
83	25.927	4443	Naphthalene, 1,8-dimethyl-	96	156.094	000569-41-5	VV
84	26.029	4463	Caryophyllene	99	204.188	000087-44-5	VV
85	27.109	4649	1,4,7,-Cycloundecatriene, 1,5,9,9-tetramethyl-, Z,Z,Z-	95	204.188	1000062-61-9	BV
86	27.117	4650	1,4,7,-Cycloundecatriene, 1,5,9,9-tetramethyl-, Z,Z,Z-	97	204.188	1000062-61-9	VV
87	27.122	4613	Humulene	97	204.188	006753-98-6	VV
88	27.939	4792	trans-.alpha.-Bergamotene	81	204.188	013474-59-4	BV
89	27.941	4790	1-Methyl-4-(6-methylhept-5-en-2-yl)cyclohexa-1,3-diene	91	204.188	000451-55-8	VV
90	27.975	4760	1H-Cyclopenta[1,3]cyclopropa[1,2]benzene, octahydro-7-methyl-3-methylene-4-(1-methylethyl)-, [3aS-(3a.alpha.,3b.beta.,4.beta.,7.alpha.,7aS*)]-	96	204.188	013744-15-5	VV
91	27.988	4798	Germacrene D	98	204.188	023986-74-5	VV
92	28.131	4825	Naphthalene, decahydro-4a-methyl-1-methylene-7-(1-methylethenyl)-, [4aR-(4a.alpha.,7.alpha.,8a.beta.)]-	99	204.188	017066-67-0	VV
93	28.225	4839	2H-3,9a-Methano-1-benzoxepin, octahydro-2,2,5a,9-tetramethyl-, [3R-(3.alpha.,5a.alpha.,9.alpha.,9a.alpha.)]-	95	222.198	005956-09-2	VV
94	28.41	4873	2-Isopropenyl-4a,8-dimethyl-1,2,3,4,4a,5,6,8a-octahydronaphthalene	90	204.188	1000193-57-0	VV
95	28.411	4871	4a,8-Dimethyl-2-(prop-1-en-2-yl)-1,2,3,4,4a,5,6,7-octahydronaphthalene	94	204.188	103827-22-1	VV
96	28.43	4874	Naphthalene, 1,2,3,4,4a,5,6,8a-octahydro-4a,8-dimethyl-2-(1-methylethenyl)-, [2R-(2.alpha.,4a.alpha.,8a.beta.)]-	98	204.188	000473-13-2	VV
97	28.579	4864	Epizonarene	96	204.188	041702-63-0	VV
98	28.58	4900	.alpha.-Muurolene	97	204.188	031983-22-9	VV
99	28.688	4921	Cycloheptasiloxane, tetradecamethyl-	93	518.132	000107-50-6	VB
100	28.97	4967	Butylated Hydroxytoluene	96	220.183	000128-37-0	VV
101	29.09	4952	(S,E)-2,5-Dimethyl-4-vinylhexa-2,5-dien-1-yl acetate	86	194.131	020384-05-8	VV
102	29.092	4988	Selina-3,7(11)-diene	85	204.188	006813-21-4	VV
103	29.283	5021	Naphthalene, 1,2,3,5,6,8a-hexahydro-4,7-dimethyl-1-(1-methylethyl)-, (1S-cis)-	97	204.188	000483-76-1	VV
104	29.387	5039	Kessane	99	222.198	003321-66-2	PV
105	29.614	5078	Naphthalene, decahydro-4a-methyl-1-methylene-7-(1-methylethylidene)-, (4aR-trans)-	93	204.188	000515-17-3	VV
106	29.701	5093	.delta.-Selinene	93	204.188	028624-28-4	VV
107	29.812	5112	Selina-3,7(11)-diene	91	204.188	006813-21-4	VV
108	30.265	5190	1,5-Cyclodecadiene, 1,5-dimethyl-8-(1-methylethylidene)-, (E,E)-	92	204.188	015423-57-1	BV
109	31.38	5382	Diethyl Phthalate	90	222.089	000084-66-2	PV
110	32.535	5581	Hexahydro-3-butylphthalide	94	196.146	003553-34-2	PV
111	32.982	5658	3-Butylisobenzofuran-1(3H)-one	97	190.099	006066-49-5	BV
112	33.557	5757	Z-Butylidenephthalide	98	188.084	072917-31-8	VV
113	33.562	5722	1(3H)-Isobenzofuranone, 3-butylidene-	96	188.084	000551-08-6	PV
114	33.569	5761	Z-Butylidenephthalide	93	188.084	072917-31-8	BV
115	34.869	5983	Senkyunolide	94	192.115	063038-10-8	BV
116	35.018	6011	(3S,3aR)-3-Butyl-3a,4,5,6-tetrahydroisobenzofuran-1(3H)-one	90	194.131	004567-33-3	VV
117	35.263	6015	(E)-3-Butylidene-4,5-dihydroisobenzofuran-1(3H)-one	99	190.099	081944-08-3	VV
118	35.549	6100	(3S,3aS)-3-Butyl-3a,4,5,6-tetrahydroisobenzofuran-1(3H)-one	90	194.131	124815-25-4	BV
119	37.1	6367	2-Ethylhexyl salicylate	85	250.157	000118-60-5	VV
120	37.933	6513	Neophytadiene	99	278.297	000504-96-1	BV
